# Supplementary material for: Monocyte-derived macrophages orchestrate multiple cell-type interactions to repair necrotic liver lesions in disease models
Source: J Clin Invest. 2023 Aug 1;133(15):e166954. doi: 10.1172/JCI166954 (PMC10378165; doi:10.1172/JCI166954)
Supplement: Supporting data values [file jci-133-166954-s038.xlsx]

## Sheet: Fig.1C
Number of cells per mm2 border area
	MoMF					T					B					Neutrohils					LSEC					HSC
24	1520.84	1150.56	1381.19	1482.07	1289.41	125.052	121.398	121	152.009	141.765	0	0	0	0	0	390.105	329.592	377.679	376.004	227.647	0	0	0	0	0	115.052	144.796	165.119	136.004	171.765
48	3569.38	3675	3649.82	4115.17	3346.98	470.075	489.872	787.006	901.218	636.357	0	31.9872	78.5269	0	49.5969	1450.22	1627.57	1124.43	1143.64	1247.13	148.778	88.9744	116.79	99.1218	57.5969	687.631	765.77	980.06	582.731	846.745
72	3940.49	4575.12	3813.62	4720.54	4351.88	718.523	1070.89	879.959	588.892	832.23	363.6	476.911	586.851	681.933	386.855	941.538	1015.2	771.206	798.892	965.008	330.954	192.764	304.99	336.727	242.595	1568	3098.38	1716.79	1644.51	1607.42
96	4509.89	5229.81	5535.69	5880.68	4956.58	1786.73	1639.77	1218.87	1630.37	928.998	827.142	948.061	1066.51	734.142	665.226	3384.08	2917.11	4519.97	4540.34	2939.17	698.01	404.103	603.434	441.24	414.499	2777.98	3218.22	4555.03	2740.34	3678.31
% of cells in border areas
	MoMF					T					B					Neutrohils					LSEC					HSC
24	70.7022	65.8839	67.5403	69.0592	70.437	5.81356	6.95153	5.9169	7.08305	7.74421	0	0	0	0	0	18.1356	18.8732	18.4685	17.5204	12.4357	0	0	0	0	0	5.34867	8.29137	8.07433	6.33731	9.38303
48	56.4232	55.0218	54.1787	60.1468	54.1196	7.43074	7.33432	11.6825	13.1721	10.2897	0	0.47891	1.16567	0	0.801967	22.9245	24.3678	16.6913	16.7153	20.1658	2.35182	1.33212	1.73366	1.44875	0.931325	10.8698	11.465	14.5482	8.5171	13.6916
72	50.1137	43.8681	47.2368	53.8168	51.8946	9.1379	10.2682	10.8995	6.7137	9.92405	4.62413	4.57281	7.26893	7.77442	4.61311	11.9741	9.73417	9.55242	9.10782	11.5074	4.20894	1.8483	3.77771	3.83888	2.89287	19.9412	29.7085	21.2647	18.7483	19.1679
96	32.2508	36.4267	31.6334	36.83	36.4916	12.7771	11.4214	6.96516	10.2108	6.83952	5.91499	6.60344	6.09451	4.59784	4.89757	24.1999	20.3183	25.8291	28.4356	21.639	4.99155	2.81466	3.44829	2.76343	3.05165	19.8656	22.4155	26.0295	17.1624	27.0807

## Sheet: Fig.2A
Average size of hepatocytes (μm2)
Control	Sox9+	Sox9-
409.732	190.981	400.531
419.577	211.619	378.67
359.969	192.484	416.525
376.291	167.893	375.437

## Sheet: Fig.2B
Number of cells/mm border line
	Control					Clodronate
IBA1+	123.809	110.02	115.942	124.567	122.711	30.4894	39.9306	46.8165	44.9827	37.037
Sox9+	76.1905	64.833	72.4638	67.4741	71.4286	9.62822	8.68056	11.236	15.5709	11.2721

## Sheet: Fig.2E
Number of SOX9+ Hep/mm Border line
WT	Notch1 Hep KO	Notch2 Hep KO
95	87	25
105	99	23
87	82	18
84	78	24
81	77	33
102	102	18

## Sheet: Fig.3A
Brdu+ hepatocytes/total hepatocytes (%)
	Sox9+ Hep				Sox9- Hep
48h	0	5	0	0	30	25.5814	22.7273	26.6667
72h	0	3.333	0	0	14.6341	17.7778	17.9487	18.1818

## Sheet: Fig.3C
% of necrotic area
	WT				Sox9Hep-/-
48h	20.024	19.4426	23.6572	25.4705	56.6581	63.9134	58.3739	39.4087
96h	2.81272	3.92517	2.1366	3.28332	39.4081	43.5377	44.134	35.3717
% of BrdU+ Hepatocytes
WT	Sox9Hep-/-
20.9756	2.5
18.0952	3.48837
18.5185	2.74725
19.2825	3.64583

## Sheet: Fig.3D
ALT
	WT				Sox9Hep-/-
8h	5660	9740	10760		18080	14920	18210	15720
24h	5320	7400	3800		28740	18480	18300	35880
36h	2280	3360	2960		13960	14360	8440	26400
48h	660	680	820			3990	2280	14400
54h	400	200	300			1000	600	3000

## Sheet: Fig.3G
% pSTAT3+ Hep in border area
WT	Sox9Hep-/-		WT	Notch2Hep-/-
84.5865	2.29885		82.8924	2.20751
84.0951	2.14133		67.6101	3.51494
67.4157	4.36681		68.6456	1.84162
75.5065	0		72.6644	0
72.8929	0		85.5263	2.1322

## Sheet: Fig.4B
α-SMA+Desmin+ /total Desmin+ (%)
	Non-injured area				Inside necrotic area				Border area
24	0	0	0	0	0	0	0	0	0	0	0	0
48	0	0	0	0	0	0	0	0	0	0	0	0
72	4.902	6.8182	3.9063	6.1798	1.7857	1.7045	2.1277	2.5641	87.3874	78.8618	74.4186	90.4348
96	12.1495	9.1837	10.2041	7.0707	4.878	7.8431	10.5769	7.619	90.7407	91.9643	91.5094	85.2941
BrdU+Desmin+ /total Desmin+ (%)
	Non-injured area				Inside necrotic area				Border area
24	0	0	0	0	0	0	0	0	0	0	0	0
48	0	0	0	0	0	0	0	0	0	0	0	0
72	3.80952	4.90196	1.55039	3.06122	8.24742	12.2807	14.6341	11.7647	34.6939	35.7143	27.551	26.6129
96	3.7037	3.25203	2.75229	3.25203	10.3093	9.18367	6.25	6.50406	14.2857	15.1515	14.9254	11.236

## Sheet: Fig.4C
YAP+Desmin+/Desmin+ (%)					pMLC+Desmin+/Desmin+ (%)
0h	72h	96h			0h	72h	96h
0	94.9367	94.2029			0	92.8571	92.7083
1.20482	95.5882	92.6829			1.0101	93.6842	91.579
0	92.5373	90.5405			0	93.2432	90.2778
0.578035	91.0112	93.9759			0.613497	91.579	90.8046
0.769231	94.5652	88.764			0	90.4762	90.4255

[truncated: 40 more sheets: Fig.4D, Fig.5A, Fig.5B-C, Fig.5D, Fig.6B, Fig.6C, Fig.6D, Fig.7B, Fig.7D, Fig.7E, Fig.7F, Fig.8A, Fig.8B, Fig.8C, sFig.1A, sFig.1D, sFig.1F, sFig.2C, sFig.2D, sFig.4A …]
